# Supplementary material for: Short-read full-length 16S rRNA amplicon sequencing for characterisation of the respiratory bacteriome of captive and free-ranging African elephants (Loxodonta africana)
Source: Sci Rep. 2024 Jun 26;14:14768. doi: 10.1038/s41598-024-65841-4 (PMC11208578; doi:10.1038/s41598-024-65841-4)
Supplement: Supplementary file 2 — Supplementary Information. [file 41598_2024_65841_MOESM2_ESM.xlsx]

## Sheet: Description
	This sheet contains raw data for the following:
1.	Proportions of average genus abundance for sample type groups							✓
2.	Proportions of average species abundance for sample type groups							✓
3.	Proportions of average genus abundance for captivity status groups							✓
4.	Proportions of average species abundance for captivity status groups							✓
5.	Alpha diversity indices per sample							✓
7.	Phylum abundances across all samples							✓
8.	Proportions of average phylum abundance for sample type groups							✓
9.	Proportions of average phylum abundance for captivity status groups							✓

## Sheet: BALF_ps_st_abundance_genus
Column1	OTUID	mean_abundance	sd_abundance
19	Pseudomonas	0.216781493593269	0.272283946635687
16	Other	0.208430543428215	0.204242911143986
25	Streptococcus	0.0811503872556726	0.137157500166748
24	Stenotrophomonas	0.0756894227345313	0.133382612513501
4	Bacillus	0.0753542748607346	0.225957525340519
7	Delftia	0.0445832650078107	0.147842634597159
17	Paenibacillus	0.0415184714717259	0.149180186641874
6	Curtobacterium	0.0398361616103856	0.142726191451901
12	Microbacterium	0.0353587299356585	0.124997607609113
23	Serratia	0.0334065108477427	0.084846588504255
1	Acinetobacter	0.022492266112978	0.0427376278950216
15	Neisseria	0.0206200439490406	0.0516955263547596
10	Kingella	0.0199385504877745	0.0337826433136176
2	Actinobacillus	0.0178533290974832	0.027656454811229
20	Pyramidobacter	0.0174379249368793	0.0466091611548389
26	Succiniclasticum	0.0164638641236745	0.0366225596514601
18	Pedobacter	0.0109680947189504	0.0379322601450247
14	Mucilaginibacter	0.00557161884093874	0.0200887574183459
11	Massilia	0.00419804028813077	0.00551897464699586
21	Ralstonia	0.00377310328293564	0.0127283352566743
22	Rothia	0.00349409628441544	0.00566592888364867
5	Chryseobacterium	0.00239107749844431	0.00431562470726623
13	Moraxella	0.00155404444142221	0.00309316740374584
3	Allorhizobium-Neorhizobium-Pararhizobium-Rhizobium	0.000568334157025822	0.00169481032760208
9	Flavobacterium	0.000403646932706614	0.000992022479324648
8	Enhydrobacter	0.000162704101454241	0.000412899426672641

## Sheet: ETT_ps_st_abundance_genus 
Column1	OTUID	mean_abundance	sd_abundance
21	Ralstonia	0.219160108987752	0.378283263925537
16	Other	0.201605782593099	0.259251086811931
24	Stenotrophomonas	0.168172930103655	0.162999887696967
25	Streptococcus	0.151436001458684	0.253778235236794
19	Pseudomonas	0.121722868608776	0.154276386647377
3	Allorhizobium-Neorhizobium-Pararhizobium-Rhizobium	0.0695375078214675	0.1204424965785
2	Actinobacillus	0.0448921831320829	0.0777555420474541
18	Pedobacter	0.0102145257600809	0.0176920775916812
11	Massilia	0.00551957335189766	0.00956018148159
10	Kingella	0.00239412603960052	0.00414674794031175
22	Rothia	0.00147312987901776	0.00255153579660655
12	Microbacterium	0.00128458538970591	0.00222496716163131
1	Acinetobacter	0.00104395030796534	0.00180817497397315
15	Neisseria	0.000777163007040865	0.00134608581395779
23	Serratia	0.000422219902332649	0.000731306322806917
4	Bacillus	0.000183271276287249	0.000317435162097508
13	Moraxella	0.000160072380554686	0.000277253496009216
5	Chryseobacterium	0	0
6	Curtobacterium	0	0
7	Delftia	0	0
8	Enhydrobacter	0	0
9	Flavobacterium	0	0
14	Mucilaginibacter	0	0
17	Paenibacillus	0	0
20	Pyramidobacter	0	0
26	Succiniclasticum	0	0

## Sheet: TW_ps_st_abundance_genus
Column1	OTUID	mean_abundance	sd_abundance
22	Rothia	0.359364621994363	0.314819165196327
16	Other	0.180068393396247	0.0451577944529207
19	Pseudomonas	0.0910863016414831	0.15925717552715
18	Pedobacter	0.0826934046995531	0.127908949410483
11	Massilia	0.0606391689503391	0.112969814462021
8	Enhydrobacter	0.0548271336903181	0.0709262726758986
5	Chryseobacterium	0.045937866902989	0.0344813076040833
13	Moraxella	0.0409773469029766	0.0569508022100156
9	Flavobacterium	0.0299339928705717	0.0676616136053964
14	Mucilaginibacter	0.0268930250377132	0.0472799474952174
26	Succiniclasticum	0.00677372217705836	0.0191589795410867
3	Allorhizobium-Neorhizobium-Pararhizobium-Rhizobium	0.0055698008629447	0.00736061215058815
20	Pyramidobacter	0.00296562583461025	0.00814337371048093
10	Kingella	0.00242028731240902	0.00379116456291231
12	Microbacterium	0.00189269557725416	0.00405881293784607
24	Stenotrophomonas	0.00172142820638102	0.00385810362389543
25	Streptococcus	0.00165701392935279	0.00248557601665916
15	Neisseria	0.00156047835378034	0.00291766089063794
4	Bacillus	0.00131515281987352	0.00289077003559309
1	Acinetobacter	0.000922406967537609	0.00260896088703825
6	Curtobacterium	0.000459633742097922	0.00130004054359836
17	Paenibacillus	0.000320498130146083	0.00048567080409812
2	Actinobacillus	0	0
7	Delftia	0	0
21	Ralstonia	0	0
23	Serratia	0	0

## Sheet: BALF_ps_st_abundance_species
Column1	OTUID	mean_abundance	sd_abundance
1	Other	0.388272035017607	0.247538311414595
4	aeruginosa	0.165572014382674	0.285508926358546
15	maltophilia	0.087034411496956	0.146459037404033
16	marcescens	0.0367059914602485	0.0911887075630511
7	castaneae	0.0341807867728084	0.123240579345062
9	foliorum	0.0329881350262023	0.118246490490083
18	paralicheniformis	0.0303737608871917	0.109514152307452
21	pyogenes_1	0.0274737573553787	0.097239359762547
14	loxodontisalivarius	0.025762516485863	0.0424286362318304
13	kribbensis	0.0255350452286995	0.0920679148933681
26	tsuruhatensis	0.0240082750487784	0.0779330631484938
20	piscolens	0.022608604219073	0.0611902117938734
22	saliviloxodontae	0.0200992281867576	0.0305333954557682
12	koreensis_2	0.0194314378778403	0.0700300776680286
2	acidovorans	0.0194284794759617	0.0667728573187853
8	cinerea	0.0162233614882315	0.0407464749322166
11	kingae	0.0131138593336177	0.0236780683444822
19	pickettii	0.00435283570009046	0.0149172773908307
6	amarae	0.00300791995605354	0.00459889199984339
5	agalactiae	0.00251604619367788	0.00728706686810927
23	soli_2	0.000546526440034828	0.00197052910294237
25	terrae	0.000371970466791765	0.00134115859097598
3	aerosaccus	0.000283720743098233	0.000723786887766434
17	osloensis	0.000109280756363841	0.000394017370491318
10	hominis	0	0
24	subsaxonicum	0	0

## Sheet: ETT_ps_st_abundance_species
Column1	OTUID	mean_abundance	sd_abundance
19	pickettii	0.224062564518981	0.386951517272067
1	Other	0.222317841641765	0.195106102210973
23	soli_2	0.157530805827251	0.272851359450066
15	maltophilia	0.140965217700635	0.15496442574043
5	agalactiae	0.136726371728241	0.236817022567863
4	aeruginosa	0.101615623545214	0.176003422823103
14	loxodontisalivarius	0.00683022521024021	0.00848178767339298
22	saliviloxodontae	0.00649200328670386	0.0112444795354752
6	amarae	0.00114729368428818	0.00198717095239002
9	foliorum	0.000856948671729559	0.00148427863891426
11	kingae	0.000552023790444646	0.000956133252036882
16	marcescens	0.000462987695211639	0.000801918211385772
8	cinerea	0.00044009269929458	0.000762262915218344
2	acidovorans	0	0
3	aerosaccus	0	0
7	castaneae	0	0
10	hominis	0	0
12	koreensis_2	0	0
13	kribbensis	0	0
17	osloensis	0	0
18	paralicheniformis	0	0
20	piscolens	0	0
21	pyogenes_1	0	0
24	subsaxonicum	0	0
25	terrae	0	0
26	tsuruhatensis	0	0

## Sheet: TW_ps_st_abundance_species
Column1	OTUID	mean_abundance	sd_abundance
6	amarae	0.364971841840877	0.314251506850698
1	Other	0.345214150466002	0.208036158421233
3	aerosaccus	0.0473444242726708	0.0520351337237977
13	kribbensis	0.0465886861750968	0.131772703683932
12	koreensis_2	0.0398678849793388	0.109160279241485
25	terrae	0.0393461091182893	0.0801353494538707
17	osloensis	0.0354474779502791	0.0463856779939953
24	subsaxonicum	0.0345097845611507	0.0968872343412818
10	hominis	0.0293353493544724	0.0295871146858138
23	soli_2	0.00727830259492496	0.0117224616932976
20	piscolens	0.00312387720068665	0.00883565900879833
11	kingae	0.0028243519473772	0.00409905241548964
5	agalactiae	0.00204328441495518	0.00386170120943215
15	maltophilia	0.0010685489570855	0.00267690960663587
8	cinerea	0.000610232376488967	0.00172599780605972
21	pyogenes_1	0.00042569379030505	0.00120404386333482
2	acidovorans	0	0
4	aeruginosa	0	0
7	castaneae	0	0
9	foliorum	0	0
14	loxodontisalivarius	0	0
16	marcescens	0	0
18	paralicheniformis	0	0
19	pickettii	0	0
22	saliviloxodontae	0	0
26	tsuruhatensis	0	0

## Sheet: NP_ps_cs_abundance_genus
Column1	OTUID	mean_abundance	sd_abundance
16	Other	0.217667124035782	0.155851318979222
19	Pseudomonas	0.190278916351983	0.242839119486675
22	Rothia	0.152973000755538	0.266943522346371
25	Streptococcus	0.0483855537882963	0.116542035483386
24	Stenotrophomonas	0.0448657277996668	0.112212984590231
18	Pedobacter	0.0439355813801591	0.0919913375681605
7	Delftia	0.0305043392158705	0.122576333017984
11	Massilia	0.0292761366002161	0.0757687190907133
6	Curtobacterium	0.0274498510985156	0.118033958016903
8	Enhydrobacter	0.0231262118411134	0.0522285936387057
23	Serratia	0.0228570863695082	0.0710902306119285
5	Chryseobacterium	0.0209782601422994	0.0308591639911946
13	Moraxella	0.0182046910638739	0.0408124147555023
1	Acinetobacter	0.0157778271162639	0.0363771762879773
14	Mucilaginibacter	0.0151355392228373	0.0352193777767787
3	Allorhizobium-Neorhizobium-Pararhizobium-Rhizobium	0.0137136460215419	0.0474997465806051
20	Pyramidobacter	0.0130046721460534	0.0389673592716504
10	Kingella	0.012990369855191	0.0286712127252925
15	Neisseria	0.0129856891327247	0.0430297979941342
9	Flavobacterium	0.0128799659520926	0.0447691359407017
26	Succiniclasticum	0.0124965109013886	0.0321800056529818
2	Actinobacillus	0.0102131545021332	0.0234438261148937
4	Bacillus	0.0087049316244729	0.0227809428147723
12	Microbacterium	0.00136967999550712	0.00309645235561222
17	Paenibacillus	0.000225533086971672	0.000408238588396591
21	Ralstonia	0	0

## Sheet: ZOO_ps_cs_abundance_genus
Column1	OTUID	mean_abundance	sd_abundance
4	Bacillus	0.165056581742483	0.367277871898332
21	Ralstonia	0.141306133928284	0.288349612644077
24	Stenotrophomonas	0.12996077666345	0.138503172887155
16	Other	0.123857240567243	0.212871008645914
25	Streptococcus	0.120638725631398	0.1918979802021
17	Paenibacillus	0.107603797104229	0.24060940496215
12	Microbacterium	0.0905269780072153	0.201693375033334
19	Pseudomonas	0.0593438049966024	0.131865493090287
2	Actinobacillus	0.0345439784246	0.058349457272774
10	Kingella	0.00778576114210241	0.0137507439568537
15	Neisseria	0.00722955873342475	0.0148966917767552
26	Succiniclasticum	0.00615726077957056	0.0137680536583131
22	Rothia	0.0036545205868286	0.00601383654211242
20	Pyramidobacter	0.000665852016259757	0.00148889037131211
1	Acinetobacter	0.000626370184779205	0.00140060631224541
13	Moraxella	0.000522487978072206	0.00092358187469479
8	Enhydrobacter	0.000266839572059154	0.000596671422211221
23	Serratia	0.000253331941399589	0.000566467441841475
3	Allorhizobium-Neorhizobium-Pararhizobium-Rhizobium	0	0
5	Chryseobacterium	0	0
6	Curtobacterium	0	0
7	Delftia	0	0
9	Flavobacterium	0	0
11	Massilia	0	0
14	Mucilaginibacter	0	0
18	Pedobacter	0	0

## Sheet: NP_ps_cs_abundance_species
Column1	OTUID	mean_abundance	sd_abundance
1	Other	0.373307442175849	0.227863929665069
6	amarae	0.154935436121824	0.268841351891953
4	aeruginosa	0.113286115103935	0.246162347743764
15	maltophilia	0.0418600636368454	0.111082475527087
13	kribbensis	0.0370876356512562	0.111298526053468
12	koreensis_2	0.0300816722235071	0.0890359510257757
23	soli_2	0.0283117727348213	0.107896607170303
16	marcescens	0.0251146257359595	0.0764909973173984
3	aerosaccus	0.0200044415361146	0.0403346641341869
21	pyogenes_1	0.0189770734706507	0.0804320117471717
14	loxodontisalivarius	0.017083802972048	0.0368877283974869
25	terrae	0.0168212888955057	0.0537400501319853
20	piscolens	0.0167182110168012	0.0510382967745661
26	tsuruhatensis	0.0164267145070589	0.0646567906808647
17	osloensis	0.0150000249176296	0.0340266329087387
24	subsaxonicum	0.014530435604695	0.0629046092081724
2	acidovorans	0.0132931701677633	0.0553036919587489
22	saliviloxodontae	0.0129559741240191	0.0268959804271859
10	hominis	0.0123517260439884	0.0237036631873207
8	cinerea	0.0106875039686184	0.034186251101025
11	kingae	0.00880285089939372	0.0197285285915296
5	agalactiae	0.00222671080670695	0.00631386537453573
9	foliorum	0.00013530768500993	0.00058979252524272
7	castaneae	0	0
18	paralicheniformis	0	0
19	pickettii	0	0

[truncated: 8 more sheets: ZOO_ps_cs_abundance_species, alpha-diversity_all_samples, Phylum_abundance_all, BALF_ps_st_abundance_phylum, ETT_ps_st_ph_abundance_phylum, TW_ps_st_abundance_phylum, NP_ps_cs_abundance_phylum, ZOO_ps_cs_abundance_phylum]
